# Supplementary material for: Clinical Characterization of Korean Patients with Pseudoxanthoma Elasticum and Angioid Streaks
Source: Genes (Basel). 2021 Aug 4;12(8):1207. doi: 10.3390/genes12081207 (PMC8391950; doi:10.3390/genes12081207)
Supplement: Supplementary file 1 [file genes-12-01207-s001.zip]

Archive with 1 entries (1 files):
- genes-1313220-supplementary.pdf
